# Supplementary material for: Airway MMP-12 and DNA methylation in COPD: an integrative approach
Source: Respir Res. 2025 Jan 10;26:10. doi: 10.1186/s12931-024-03088-3 (PMC11724436; doi:10.1186/s12931-024-03088-3)
Supplement: Supplementary file 2 — Additional file 2: Full pEWAS, interaction pEWAS, and GWAS integration results in datasheet format (Tables S2–S5). [file 12931_2024_3088_MOESM2_ESM.xlsx]

## Sheet:  Contents
ONLINE DATA SUPPLEMENT
Airway MMP-12 and DNA methylation in COPD: an integrative approach
Jonas Eriksson Ström1,*,†, Simon Kebede Merid2,*, Robert Linder1, Jamshid Pourazar1, Anne Lindberg1, Erik Melén2,3,‡, and Annelie F. Behndig1,‡
1 Department of Public Health and Clinical Medicine, Section of Medicine, Umeå University, Sweden; 2 Department of Clinical Sciences and Education, Karolinska Institutet, Sweden; and 3 Sachs Children’s Hospital, Sweden
* shared first authorship, these authors contributed equally to this work; † corresponding author; and ‡ shared last authorship, these authors contributed equally to this work
Contents of this file
Supplementary Table 2: pEWAS results (pQTMs [protein quantitative trait methylation loci])
Supplementary Table 3: Interaction pEWAS results (interaction pQTMs)
Supplementary Table 4: Integration with GWAS (interaction pEWAS and GWAS meta-analysis colocalization analysis results)
Supplementary Table 5: Interaction pQTMs on the same chromosome as MMP-12 and their distance to the MMP-12 transcription start site

## Sheet: Supplementary Table 2
Supplementary Table 2
pEWAS results
probID	chr	pos	UCSC_RefGene_Name	Great.oneClosest.genes	Relation_to_Island	UCSC_RefGene_Group	BETA	SE	P_VAL	Bonferroni correction
cg07887542	8	20142604	LZTS1-AS1	LZTS1	OpenSea	Body	8.56116057360445	1.22699576762127	3.00831696203702e-12	2.2319305204745e-06
cg26754761	2	177040938	NA	HOXD1	N_Shore	NA	4.82454430165022	0.721470713804233	2.27641744296587e-11	1.68891962928524e-05
cg12737120	14	53113169	ERO1A	ERO1L	OpenSea	ExonBnd	22.4538595653905	3.4423816089867	6.90211862437433e-11	5.12081984979581e-05
cg19793753	1	100608297	TRMT13	TRMT13	OpenSea	Body	16.5258702403315	2.54193466945457	7.96308563254183e-11	5.90797249249543e-05
cg10669976	2	62667417	NA	TMEM17	OpenSea	NA	-18.9890157228535	2.92719335195789	8.75003507832101e-11	6.49182602530792e-05
cg22581895	3	30352425	NA	TGFBR2	OpenSea	NA	22.7695282475564	3.58970511834254	2.25321739843739e-10	0.00016717070522486
cg05568532	4	7136338	NA	SORCS2	OpenSea	NA	14.1038834380507	2.23828216401738	2.95333074518123e-10	0.00021911351464648
cg13193392	13	60055857	NA	DIAPH3	OpenSea	NA	-20.3638641891258	3.32209670118402	8.7976989408726e-10	0.00065271887982122
cg08777395	3	167682775	NA	GOLIM4	OpenSea	NA	-21.8300425504838	3.56490382853561	9.14848015706624e-10	0.00067874403981305
cg00795341	5	79330929	THBS4	THBS4	Island	TSS200	13.5870958117929	2.23014337428014	1.11177258783017e-09	0.00082484631836295
cg07003785	2	157277804	NA	GPD2	OpenSea	NA	-19.284437314197	3.17707793877547	1.28017032446716e-09	0.00094978396712867
cg09328283	12	2161288	CACNA1C	CACNA1C	N_Shelf	TSS1500	14.5400500768918	2.41295925150887	1.68257825182218e-09	0.00124833845659191
cg22809176	5	31272246	CDH6	CDH6	OpenSea	Body	8.21187044349422	1.36572586667882	1.82317980158366e-09	0.00135265355839095
cg14234105	9	98550966	NA	ERCC6L2	S_Shelf	NA	-16.4309578532445	2.75141218591539	2.34611102832914e-09	0.00174062669413796
cg16534163	3	146213718	PLSCR2	PLSCR2	OpenSea	1stExon	-13.8071195852046	2.34337476270968	3.81593053970398e-09	0.00283111518601718
cg05133272	19	57657025	ZIM3	ZIM3	OpenSea	TSS1500	13.7400678924266	2.34691383595566	4.78372594434384e-09	0.00354914195262758
cg00863007	7	28319676	LOC402644	JAZF1	OpenSea	TSS1500	-15.4275520479941	2.63656398815906	4.87495103648611e-09	0.00361682367298977
cg19620758	11	102826565	MMP13	MMP13	OpenSea	TSS200	-10.7897097149369	1.85609967383775	6.13231033200069e-09	0.00454968368151795
cg02762593	5	128009061	NA	FBN2	OpenSea	NA	-11.7687397079957	2.03296836267169	7.08303668455455e-09	0.00525504657700472
cg01563077	6	28617791	NA	SCAND3	OpenSea	NA	-9.82688157006114	1.69766958308309	7.10373751943094e-09	0.0052704049404162
cg21788523	8	3142662	CSMD1		OpenSea	Body	-21.8074678726763	3.8250059892052	1.18904248303406e-08	0.00882174399012627
cg01625621	15	34260433	AVEN	CHRM5	OpenSea	Body	-32.0710650057095	5.64815570427206	1.3616074411463e-08	0.0101020379273526
cg10605977	10	133961265	JAKMIP3	DPYSL4	OpenSea	Body	6.77013901125044	1.19510640016247	1.47124113090505e-08	0.0109154321984108
cg04094226	7	154624825	DPP6	PAXIP1	OpenSea	Body	-4.75193947929233	0.839799638576975	1.52772465979311e-08	0.011334494795937
cg13436417	10	122262925	PPAPDC1A	PPAPDC1A	OpenSea	Body	-24.9390252716949	4.43309782301736	1.84818337378742e-08	0.0137120420868036
cg12062537	1	1496856	SSU72	SSU72	Island	Body	96.1719970799641	17.1068478279661	1.88931930516204e-08	0.0140172377888582
cg02036387	11	65197533	NA	FRMD8	OpenSea	NA	72.8217617550037	13.0865386754104	2.62707373581266e-08	0.0194907854607413
cg09305261	2	37686130	NA	QPCT	OpenSea	NA	-11.8641030940891	2.14986865640583	3.41857597949498e-08	0.0253630989070691
cg10418263	6	35265544	DEF6	DEF6	OpenSea	TSS200	36.7286758366405	6.66627384126927	3.59596866048335e-08	0.0266792106858581
cg24911862	10	135339005	NA	CYP2E1	N_Shelf	NA	12.4406148058647	2.26357449533899	3.88493383132546e-08	0.0288231010813699
cg22892432	3	24537792	THRB	THRB	S_Shore	TSS1500	8.94927366541532	1.64407022860499	5.22834813428018e-08	0.0387901604778515
cg24251977	16	3709616	TRAP1	DNASE1	OpenSea	Body	11.3183224142655	2.08084607166869	5.3493726963344e-08	0.0396880659086442
cg14275457	9	132934675	FREQ	NCS1	N_Shore	TSS200	57.6814078891346	10.6421969546204	5.95770987765059e-08	0.0442014411242652
cg04658221	4	92348573	CCSER1	GRID2	OpenSea	Body	-10.0376102615491	1.85389115404559	6.15127275301187e-08	0.0456375228091457

## Sheet: Supplementary Table 3
Supplementary Table 3
Interaction pEWAS results
probID	chr	pos	UCSC_RefGene_Name	Great.oneClosest.genes	Relation_to_Island	UCSC_RefGene_Group	BETA	SE	P_VAL	Bonferroni correction
cg00491428	7	151553868	PRKAG2	PRKAG2	OpenSea	Body	46.9009625535214	5.35307609883143	1.92673538733173e-18	1.42948351856915e-12
cg06800849	16	89180587	ACSF3	ACSF3	OpenSea	Body	72.5386365987411	9.1560666697541	2.32843784441515e-15	1.72751460552849e-09
cg15778581	13	61259372	LINC00378	TDRD3	OpenSea	Body	29.5008386192567	3.98143879767932	1.26688191278827e-13	9.39925028735875e-08
cg15854830	2	241762029	NA	KIF1A	S_Shore	NA	32.5073281869877	4.39852866862538	1.46277184570357e-13	1.08525968776439e-07
cg00635382	8	143824558	SLURP1	SLURP1	S_Shelf	TSS1500	132.105611062101	18.3556667977372	6.15547837977704e-13	4.56687251952418e-07
cg12756648	5	55617397	NA	IL6ST	OpenSea	NA	-35.0321927146976	4.95432176645452	1.53780082273523e-12	1.14092518640372e-06
cg07241613	12	93690962	LOC643339	NUDT4	OpenSea	Body	9.97008198149877	1.42160295994166	2.3281553900235e-12	1.72730504696623e-06
cg22630180	16	3897611	CREBBP	CREBBP	OpenSea	Body	-114.987790584422	16.3959853643114	2.32982355375434e-12	1.72854269100142e-06
cg20540694	3	50467313	CACNA2D2	TMEM115	OpenSea	Body	23.4248746570918	3.35458126446779	2.89044436796419e-12	2.14447848547999e-06
cg03174644	11	15465937	NA	INSC	OpenSea	NA	48.9568909118166	7.19953880623099	1.0461642455202e-11	7.76170177036346e-06
cg04139827	1	151547835	TUFT1	TUFT1	OpenSea	Body	73.9914573693412	11.0108831843603	1.81914675724141e-11	1.34966136213255e-05
cg15873908	14	45415114	KLHL28	KLHL28	OpenSea	Body	-39.4544165517195	5.98589737788077	4.36202338949528e-11	3.23627239313434e-05
cg02636622	20	59616131	NA	CDH4	OpenSea	NA	30.6859032293066	4.65667881664512	4.40852083846823e-11	3.27076978047635e-05
cg17148931	11	69873967	NA	ANO1	OpenSea	NA	54.6020722774203	8.36955361628489	6.8505587225651e-11	5.0825665274455e-05
cg15922246	7	150778803	FASTK	FASTK	Island	TSS1500	41.1034699939199	6.32469780659995	8.0918651018124e-11	6.00351655633666e-05
cg23684410	11	116897558	SIK3	SIK3	OpenSea	Body	-16.8837910126416	2.59814671283029	8.11798869246924e-11	6.02289817071678e-05
cg00927883	22	29932369	THOC5	THOC5	OpenSea	Body	60.1469544901683	9.30963752117379	1.04206481472631e-10	7.73128727341741e-05
cg10479901	3	105588247	CBLB	CBLB	S_Shore	TSS1500	112.141284274204	17.648873043461	2.09760164839769e-10	0.00015562526149792
cg10832304	19	39998018	DLL3	ENSG00000186838	Island	Body	-15.339745303249	2.4205631345067	2.33882502947933e-10	0.00017352210658713
cg14834760	1	33429891	RNF19B	RNF19B	Island	1stExon	-194.030572001536	30.6614389572664	2.48097596362033e-10	0.00018406856869292
cg15131710	1	247477236	ZNF496	ZNF496	OpenSea	Body	20.4479203762227	3.25675337283413	3.41588959505669e-10	0.00025343168083644
cg13437711	1	91317248	NA	BARHL2	Island	NA	264.141489644421	42.2772251637612	4.16158132780708e-10	0.00030875604187266
cg07550809	11	65547886	DKFZp761E198	AP5B1	Island	TSS200	-43.482767292245	6.9665623720061	4.33009437544763e-10	0.00032125836190321
cg01439340	17	79369256	NA	TMEM105	Island	NA	-246.964490575683	39.6022609071748	4.48554219742012e-10	0.00033279134671099
cg14457439	11	9595216	WEE1	WEE1	Island	TSS1500	-125.841007550877	20.3461691912877	6.21034160132506e-10	0.0004607576640855
cg07247150	12	121095311	CABP1	CABP1	OpenSea	Body	10.4194997209863	1.70045949553846	8.92923182491613e-10	0.00066247756755417
cg01683270	4	8136996	ABLIM2	ABLIM2	OpenSea	Body	-67.9299940348036	11.2442098759158	1.52848021202876e-09	0.00113401003890838
cg06298579	16	85590569	NA	GSE1	Island	NA	-77.4890783550932	12.8656675940484	1.71282350136048e-09	0.00127077801212936
cg24693650	5	148784657	NA	IL17B	OpenSea	NA	28.1542046619288	4.72093018708251	2.46591438012205e-09	0.00182951119690015
cg14457782	17	40937362	WNK4	WNK4	Island	Body	-12.1566277681249	2.03872158154409	2.47848573066229e-09	0.00183883813329297
cg15797414	6	26032407	HIST1H3B	HIST1H3B	N_Shore	TSS200	-94.6060398462034	15.8750409331418	2.53134412941958e-09	0.00187805483649898
cg16286907	4	88765119	MEPE	MEPE	OpenSea	5'UTR	6.93390130270328	1.16471228953576	2.62761873543826e-09	0.00194948289219636
cg19071627	7	98923091	ARPC1A	ARPC1A	N_Shore	TSS1500	-64.0799324715165	10.7868311933632	2.84031666938016e-09	0.00210728774334653
cg00916536	2	87017419	CD8A	CD8A	Island	Body	-25.6530739251126	4.35523197711545	3.85789324325767e-09	0.00286224815503773
cg22678630	3	5079984	NA	BHLHE40	OpenSea	NA	-36.0921540719341	6.14321493920632	4.22525065349102e-09	0.00313479796483806
cg10283371	19	2494595	NA	GADD45B	Island	NA	-23.9066520459071	4.09260246434321	5.17545314642485e-09	0.00383977219839552
cg17726767	2	75860949	NA	MRPL19	OpenSea	NA	7.47102085658355	1.28217461198368	5.64881608866708e-09	0.00419096963250388
cg14942863	19	37894762	NA	ZNF527	Island	NA	14.6045209187309	2.51605527524485	6.45464066950933e-09	0.00478882700552236
cg15292765	10	34405759	PARD3	PARD3	OpenSea	Body	26.5199665790416	4.57443324353831	6.73379905623619e-09	0.00499594019580276
cg13824302	7	73039066	MLXIPL	MLXIPL	S_Shore	TSS200	-32.2119344342807	5.57775534130771	7.69205347619712e-09	0.00570688831506017
cg04387175	16	88568629	ZFPM1	ZFPM1	N_Shore	Body	197.828299431853	34.2878596896998	7.94452825101845e-09	0.00589420439999561
cg06609295	14	103400081	CDC42BPB	AMN	S_Shelf	Body	228.24648671791	39.660359030954	8.6627305856825e-09	0.00642705307612956
cg10645426	5	132391949	HSPA4	HSPA4	S_Shelf	Body	25.0325700967172	4.357529563884	9.21003328252849e-09	0.00683310789297354
cg27431182	1	245499492	KIF26B	KIF26B	S_Shore	Body	32.2459787713291	5.61436562701385	9.27520723712396e-09	0.00688146175336701
cg24484575	4	188301573	LOC339975	ZFP42	OpenSea	Body	25.9168735482536	4.5174732136165	9.63519258081454e-09	0.00714854207955792
cg18762534	5	88393277	NA	MEF2C	OpenSea	NA	-30.498722775301	5.36939168836153	1.34609998229991e-08	0.00998698498867948
cg23737967	7	151689977	GALNTL5	GALNTL5	OpenSea	Body	32.3983038136329	5.74622245508631	1.71845135133337e-08	0.0127495342658126
cg14758307	5	76434270	ZBED3-AS1	ZBED3	OpenSea	Body	-89.6267142018088	15.9058815625465	1.75245454180539e-08	0.0130018107365625
cg09923954	10	65460017	NA	REEP3	OpenSea	NA	-11.0831863223221	1.97235428274217	1.91768748182716e-08	0.014227706965172
cg08905787	1	210883205	KCNH1	HHAT	OpenSea	Body	10.6781332484838	1.906278073642	2.12429787813131e-08	0.0157605908174318
cg03947317	7	105042590	NA	SRPK2	OpenSea	NA	42.02738825843	7.5268796301363	2.35535632366317e-08	0.0174748596365218
cg20238506	9	95417992	IPPK	IPPK	OpenSea	Body	72.1060405660047	12.9206545342311	2.39579831440711e-08	0.0177749068542493
cg06607718	17	63412895	NA	AXIN2	OpenSea	NA	20.8274839075072	3.74591472542501	2.69692944018371e-08	0.020009058902611
cg00065261	7	100546808	MUC3A	ENSG00000228273	OpenSea	TSS1500	26.4866310413749	4.76652988222093	2.74772613690051e-08	0.0203859297548923
cg15983585	14	105215644	NA	SIVA1	N_Shelf	NA	21.6373668651248	3.91470941817266	3.25389079094565e-08	0.024141266556184
cg08037710	17	31624399	ACCN1	ASIC2	S_Shelf	Body	-37.7058014608409	6.83254884676579	3.41797116983827e-08	0.0253586117032641
cg18067932	8	94139665	NA	TRIQK	OpenSea	NA	-52.045150012547	9.48177099437853	4.04285848646541e-08	0.0299947756827841
cg09087803	11	32125186	RCN1	RCN1	OpenSea	Body	16.4567600649512	2.99857268020091	4.06055165378624e-08	0.0301260448297709
cg22759185	19	1492038	REEP6	REEP6	S_Shore	Body	22.9057941152135	4.18674198159091	4.47425654972104e-08	0.0331954041936903
cg14847588	10	130430467	NA	MKI67	OpenSea	NA	19.2620178005378	3.53020093637904	4.86016890796841e-08	0.0360585651619992
cg17873675	18	42303425	SETBP1	SETBP1	OpenSea	Body	22.4816504715956	4.12056206686846	4.87070513708923e-08	0.0361367355530924
cg08470759	2	95825297	ZNF514	ZNF514	Island	TSS200	-120.48624034346	22.0972713086824	4.96555921352862e-08	0.0368404769170115
cg03899215	7	157996423	PTPRN2	PTPRN2	N_Shore	Body	19.9504641384578	3.66139111217251	5.06892936747469e-08	0.0376074007631682
cg00661245	8	11660924	FDFT1	FDFT1	S_Shore	Body	99.5265305949368	18.3098766254719	5.4589511526774e-08	0.0405010503919441
cg08216447	19	58898687	RPS5	RPS5	Island	1stExon	-213.313448004308	39.2950120822345	5.6825798431821e-08	0.0421601963725366
cg22219795	3	126911763	NA	PLXNA1	OpenSea	NA	31.678681333887	5.83596257176554	5.69301862627973e-08	0.0422376437920946

## Sheet: Supplementary Table 4
Supplementary Table 4
Integration with GWAS (interaction pEWAS and GWAS meta-analysis colocalization analysis results)
rsID	Chr	SNP position	Closest gene	CpGs	Chr.Meth	CpG position	Gene	Base_pair_difference	Bonferroni significant	FDR significant
rs62375246	5	132439010	HSPA4	cg10645426	5	132391949	HSPA4	47061	Yes	Yes
rs2897075	7	99630342	ZKSCAN1	cg13621337	7	99662524	ZSCAN21	-32182	No	Yes
rs9617650	22	18488883	MICAL3	cg02415779	22	18527778		-38895	No	Yes
rs9399401	6	142668901	ADGRG6	cg09547025	6	142721804	GPR126	-52903	No	Yes
rs798565	7	2752152	AMZ1	cg16184737	7	2679971	TTYH3	72181	No	Yes
rs1551943	5	52195033	ITGA1	cg07298363	5	52118798	ITGA1	76235	No	Yes
rs1441358	15	71612514	THSD4	cg12354961	15	71738168	THSD4	-125654	No	Yes
rs9329170	8	8697658	MFHAS1	cg22464101	8	8538136		159522	No	Yes
rs2571445	2	218683154	TNS1	cg07152837	2	218438884	DIRC3	244270	No	Yes
rs646695	6	140280398	CITED2	cg11975385	6	140591165		-310767	No	Yes
rs72699855	14	93105953	RIN3	cg25001175	14	92781931		324022	No	Yes
rs72626215	19	46294136	DMWD	cg01078627	19	45943203		350933	No	Yes
rs17759204	3	55158224	CACNA2D3	cg20741319	3	55511693	WNT5A	-353469	No	Yes
rs62259026	3	57746515	SLMAP	cg03530798	3	58139648	FLNB	-393133	No	Yes
rs2955083	3	127961178	EEFSEC	cg18274619	3	127494852	MGLL	466326	No	Yes
rs674621	6	117257018	RFX6	cg24018847	6	116775343		481675	No	Yes

## Sheet: Supplementary Table 5
Supplementary Table 5
Interaction pQTMs on the same chromosome as MMP-12 and their distance to the MMP-12 transcription start site
probID	chr	pos	distance to MMP-12 TSS	UCSC_RefGene_Name	Great.oneClosest.genes	Relation_to_Island	UCSC_RefGene_Group	BETA	SE	P_VAL	Bonferroni correction
cg23684410	11	116897558	14164091	SIK3	SIK3	OpenSea	Body	-16.8837910126416	2.59814671283029	8.11798869246924e-11	6.02289817071678e-05
cg17148931	11	69873967	-32859500	NA	ANO1	OpenSea	NA	54.6020722774203	8.36955361628489	6.8505587225651e-11	5.0825665274455e-05
cg07550809	11	65547886	-37185581	DKFZp761E198	AP5B1	Island	TSS200	-43.482767292245	6.9665623720061	4.33009437544763e-10	0.00032125836190321
cg09087803	11	32125186	-70608281	RCN1	RCN1	OpenSea	Body	16.4567600649512	2.99857268020091	4.06055165378624e-08	0.0301260448297709
cg03174644	11	15465937	-87267530	NA	INSC	OpenSea	NA	48.9568909118166	7.19953880623099	1.0461642455202e-11	7.76170177036346e-06
cg14457439	11	9595216	-93138251	WEE1	WEE1	Island	TSS1500	-125.841007550877	20.3461691912877	6.21034160132506e-10	0.0004607576640855
